# Supplementary material for: Identification of Pathogenic Pathways for Recurrence of Focal Segmental Glomerulosclerosis after Kidney Transplantation
Source: Diagnostics (Basel). 2024 Jul 24;14(15):1591. doi: 10.3390/diagnostics14151591 (PMC11312181; doi:10.3390/diagnostics14151591)
Supplement: Supplementary file 1 [file diagnostics-14-01591-s001.zip]

Archive with 7 entries (7 files):
- Supplement_Figure S1.pdf
- Supplement_Figure S2.pdf
- Supplement_Figure S3.pdf
- Supplement_File S1.pdf
- Supplement_Table S1.xlsx
- Supplement_Table S2.pdf
- Supplement_Table S3.pdf
