# Supplementary material for: Identification of Pathogenic Pathways for Recurrence of Focal Segmental Glomerulosclerosis after Kidney Transplantation
Source: Diagnostics (Basel). 2024 Jul 24;14(15):1591. doi: 10.3390/diagnostics14151591 (PMC11312181; doi:10.3390/diagnostics14151591)
Supplement: Supplementary file 1 [file diagnostics-14-01591-s001.zip › Supplement_Table S1.xlsx]

## Sheet: Annotation
MyList	Gene ID	Type	Tax ID	Homologene Gene ID	Homologene Gene Tax ID	Gene Symbol	Description	Biological Process (GO)	Kinase Class (UniProt)	Protein Function (Protein Atlas)	Subcellular Location (Protein Atlas)	Drug (DrugBank)	Canonical Pathways_x000D_	Hallmark Gene Sets_x000D_	GO:0003334 keratinocyte development	GO:0050919 negative chemotaxis	R-HSA-3247509 Chromatin modifying enzymes	GO:0062197 cellular response to chemical	GO:0048608 reproductive structure develop	GO:0140694 non-membrane-bounded organelle	hsa04657 IL-17 signaling pathway	GO:1905954 positive regulation of lipid l	GO:0001539 cilium or flagellum-dependent	M5880 NABA ECM AFFILIATED	M3008 NABA ECM GLYCOPROTEINS	GO:0009612 response to mechanical stimulu	GO:0045785 positive regulation of cell ad
EXPH5	23086	symbol	H. sapiens	23086	H. sapiens	EXPH5	exophilin 5	GO:0003334 keratinocyte development;GO:0071985 multivesicular body sorting pathway;GO:0045921 positive regulation of exocytosis		Predicted intracellular proteins; Human disease related genes:Congenital malformations:Congenital malformations of skin; Disease related genes					1	0	0	0	0	0	0	0	0	0	0	0	0
MUC5B	727897	symbol	H. sapiens	727897	H. sapiens	MUC5B	mucin 5B, oligomeric mucus/gel-forming			Predicted intracellular proteins; Human disease related genes:Respiratory diseases:Lung diseases; Predicted secreted proteins; Disease related genes	Vesicles (Supported)		(M5880)NABA ECM AFFILIATED; (M5885)NABA MATRISOME ASSOCIATED; (M5889)NABA MATRISOME		0	0	0	0	0	0	1	0	0	1	0	0	0
TRIM21	6737	symbol	H. sapiens	6737	H. sapiens	TRIM21	tripartite motif containing 21	GO:0090086 negative regulation of protein deubiquitination;GO:0090085 regulation of protein deubiquitination;GO:0046598 positive regulation of viral entry into host cell		Enzymes; Predicted intracellular proteins; ENZYME proteins:Transferases	Nucleoplasm (Approved)			(M5911)HALLMARK INTERFERON ALPHA RESPONSE; (M5913)HALLMARK INTERFERON GAMMA RESPONSE	0	0	0	1	1	0	0	0	0	0	0	0	0
NCOR2	9612	symbol	H. sapiens	9612	H. sapiens	NCOR2	nuclear receptor corepressor 2	GO:0060766 negative regulation of androgen receptor signaling pathway;GO:0044849 estrous cycle;GO:1902894 negative regulation of miRNA transcription		Predicted intracellular proteins; Cancer-related genes:Mutational cancer driver genes; Transcription factors:Helix-turn-helix domains	Nucleoplasm (Supported)		(M162)PID RXR VDR PATHWAY; (M207)PID RETINOIC ACID PATHWAY; (M30)PID HDAC CLASSII PATHWAY	(M5895)HALLMARK WNT BETA CATENIN SIGNALING; (M5896)HALLMARK TGF BETA SIGNALING; (M5906)HALLMARK ESTROGEN RESPONSE EARLY	0	1	1	0	1	0	0	0	0	0	0	0	0
A2M	2	symbol	H. sapiens	2	H. sapiens	A2M	alpha-2-macroglobulin	GO:0001868 regulation of complement activation, lectin pathway;GO:0001869 negative regulation of complement activation, lectin pathway;GO:0010037 response to carbon dioxide		Candidate cardiovascular disease genes; Cancer-related genes:Candidate cancer biomarkers; Predicted secreted proteins		Becaplermin; Cisplatin; Bacitracin; Zinc; Ocriplasmin; Silver; Zinc acetate; Zinc chloride; Zinc sulfate, unspecified form	(M183)PID IL6 7 PATHWAY; (M3468)NABA ECM REGULATORS; (M5885)NABA MATRISOME ASSOCIATED	(M5897)HALLMARK IL6 JAK STAT3 SIGNALING; (M5946)HALLMARK COAGULATION	0	0	0	0	1	0	0	0	0	1	0	0	0
CATSPERB	79820	symbol	H. sapiens	79820	H. sapiens	CATSPERB	cation channel sperm associated auxiliary subunit beta	GO:0007283 spermatogenesis;GO:0048232 male gamete generation;GO:0007276 gamete generation		Transporters:Transporter channels and pores; Predicted intracellular proteins	Vesicles (Uncertain)				0	0	0	0	0	0	0	0	0	0	0	0	0
MAPK6	5597	symbol	H. sapiens	5597	H. sapiens	MAPK6	mitogen-activated protein kinase 6	GO:0060999 positive regulation of dendritic spine development;GO:0060998 regulation of dendritic spine development;GO:0000165 MAPK cascade	yes	Predicted intracellular proteins; Enzymes; Kinases:CMGC Ser/Thr protein kinases; ENZYME proteins:Transferases	Cytosol (Supported)				0	0	0	0	0	0	1	0	0	0	0	0	0
DNAH3	55567	symbol	H. sapiens	55567	H. sapiens	DNAH3	dynein axonemal heavy chain 3	GO:0001539 cilium or flagellum-dependent cell motility;GO:0060285 cilium-dependent cell motility;GO:0007018 microtubule-based movement		Predicted intracellular proteins					0	0	0	0	0	0	0	0	1	0	0	0	0
TAT	6898	symbol	H. sapiens	6898	H. sapiens	TAT	tyrosine aminotransferase	GO:0006572 tyrosine catabolic process;GO:0006558 L-phenylalanine metabolic process;GO:0006559 L-phenylalanine catabolic process		Disease related genes; ENZYME proteins:Transferases; Predicted intracellular proteins; Human disease related genes:Congenital disorders of metabolism:Congenital disorders of amino acid metabolism; Enzymes; Potential drug targets		Pyridoxal phosphate; Phenylalanine; Tyrosine; Glutamic acid	(M106)PID HNF3B PATHWAY	(M5934)HALLMARK XENOBIOTIC METABOLISM	0	0	0	1	1	0	0	0	0	0	0	0	0
ANKRD11	29123	symbol	H. sapiens	29123	H. sapiens	ANKRD11	ankyrin repeat domain containing 11	GO:0060325 face morphogenesis;GO:0060323 head morphogenesis;GO:0010171 body morphogenesis		Predicted intracellular proteins; Disease related genes; Human disease related genes:Congenital malformations:Other congenital malformations	Nucleoplasm (Enhanced); Additional: Cytosol				0	0	0	0	0	0	0	0	0	0	0	0	0
GPR179	440435	symbol	H. sapiens	440435	H. sapiens	GPR179	G protein-coupled receptor 179	GO:0007601 visual perception;GO:0050953 sensory perception of light stimulus;GO:0007600 sensory perception		Human disease related genes:Nervous system diseases:Eye disease					0	0	0	0	0	0	0	0	0	0	0	0	0
ERN1	2081	symbol	H. sapiens	2081	H. sapiens	ERN1	endoplasmic reticulum to nucleus signaling 1	GO:0070054 mRNA splicing, via endonucleolytic cleavage and ligation;GO:0036290 protein trans-autophosphorylation;GO:1990579 peptidyl-serine trans-autophosphorylation	yes	Kinases; ENZYME proteins:Transferases; Transporters:Accessory Factors Involved in Transport; Predicted intracellular proteins; Enzymes		N~2~-1H-benzimidazol-5-yl-N~4~-(3-cyclopropyl-1H-pyrazol-5-yl)pyrimidine-2,4-diamine; Fostamatinib		(M5922)HALLMARK UNFOLDED PROTEIN RESPONSE	0	0	0	1	0	0	1	0	1	0	0	0	0
RNF213	57674	symbol	H. sapiens	57674	H. sapiens	RNF213	ring finger protein 213	GO:0120322 lipid modification by small protein conjugation;GO:0120323 lipid ubiquitination;GO:2000051 negative regulation of non-canonical Wnt signaling pathway		Human disease related genes:Cardiovascular diseases:Vascular diseases; Cancer-related genes:Mutational cancer driver genes; ENZYME proteins:Transferases; Disease related genes; Predicted intracellular proteins; Enzymes; Potential drug targets	Cytosol (Supported)			(M5913)HALLMARK INTERFERON GAMMA RESPONSE	0	0	0	0	0	1	0	1	0	0	0	0	0
CASP14	23581	symbol	H. sapiens	23581	H. sapiens	CASP14	caspase 14	GO:0070268 cornification;GO:0097194 execution phase of apoptosis;GO:0031424 keratinization		Disease related genes; Peptidases:Cysteine-type peptidases; Human disease related genes:Congenital malformations:Congenital malformations of skin; Predicted intracellular proteins; Enzymes; Potential drug targets	Cytosol;Nucleoplasm (Supported); Additional: Mitochondria				1	0	0	0	0	0	0	0	0	0	0	0	0
ZIM3	114026	symbol	H. sapiens	114026	H. sapiens	ZIM3	zinc finger imprinted 3			Transcription factors:Zinc-coordinating DNA-binding domains; Predicted intracellular proteins					0	0	0	0	0	0	0	0	0	0	0	0	0
MUC16	94025	symbol	H. sapiens	94025	H. sapiens	MUC16	mucin 16, cell surface associated	GO:0007155 cell adhesion;GO:0009987 cellular process;GO:0008150 biological_process		Predicted secreted proteins		Oregovomab	(M5880)NABA ECM AFFILIATED; (M5885)NABA MATRISOME ASSOCIATED; (M5889)NABA MATRISOME		0	0	0	0	0	0	0	0	0	1	0	0	0
PRRC2C	23215	symbol	H. sapiens	23215	H. sapiens	PRRC2C	proline rich coiled-coil 2C	GO:0034063 stress granule assembly;GO:0002244 hematopoietic progenitor cell differentiation;GO:0140694 non-membrane-bounded organelle assembly		Predicted intracellular proteins	Cytosol (Enhanced)				0	0	0	0	0	1	0	0	0	0	0	0	0
ASPM	259266	symbol	H. sapiens	259266	H. sapiens	ASPM	assembly factor for spindle microtubules	GO:0045769 negative regulation of asymmetric cell division;GO:0021873 forebrain neuroblast division;GO:0009786 regulation of asymmetric cell division		Predicted intracellular proteins; Human disease related genes:Congenital malformations:Congenital malformations of the nervous system; Cancer-related genes:Mutational cancer driver genes; Disease related genes	Cytosol;Plasma membrane (Approved)				0	1	0	0	1	1	0	0	0	0	0	0	0
OBSCN	84033	symbol	H. sapiens	84033	H. sapiens	OBSCN	obscurin, cytoskeletal calmodulin and titin-interacting RhoGEF	GO:0036309 protein localization to M-band;GO:0045214 sarcomere organization;GO:0030239 myofibril assembly	yes	Disease related genes; ENZYME proteins:Transferases; Predicted intracellular proteins; Kinases:CAMK Ser/Thr protein kinases; Enzymes; Potential drug targets	Cytosol;Plasma membrane (Approved)		(M68)PID RHOA REG PATHWAY		0	1	0	0	0	1	1	0	0	0	0	0	0
MEGF6	1953	symbol	H. sapiens	1953	H. sapiens	MEGF6	multiple EGF like domains 6	GO:0008150 biological_process		Predicted secreted proteins; Predicted intracellular proteins	Microtubules (Approved); Additional: Cytokinetic bridge		(M5883)NABA SECRETED FACTORS; (M5885)NABA MATRISOME ASSOCIATED; (M5889)NABA MATRISOME		0	0	0	0	0	0	0	0	0	1	0	0	0
C1orf170	84808	gene_synonym	H. sapiens	84808	H. sapiens	PERM1	PPARGC1 and ESRR induced regulator, muscle 1	GO:0014850 response to muscle activity;GO:0014823 response to activity;GO:0006355 regulation of DNA-templated transcription		Predicted intracellular proteins					0	0	0	0	0	0	0	0	0	0	0	0	0
DIDO1	11083	symbol	H. sapiens	11083	H. sapiens	DIDO1	death inducer-obliterator 1	GO:0097190 apoptotic signaling pathway;GO:0006351 DNA-templated transcription;GO:0097659 nucleic acid-templated transcription		Predicted intracellular proteins	Nucleoplasm (Approved); Additional: Cytosol;Vesicles				0	0	0	0	0	0	0	0	0	0	0	0	0
RGPD3	653489	symbol	H. sapiens	653489	H. sapiens	RGPD3	RANBP2 like and GRIP domain containing 3	GO:0006607 NLS-bearing protein import into nucleus;GO:0006606 protein import into nucleus;GO:0051170 import into nucleus		Predicted intracellular proteins	Nuclear membrane;Vesicles (Approved)				1	0	0	0	0	0	0	0	0	0	0	0	0
ARHGEF4	50649	symbol	H. sapiens	50649	H. sapiens	ARHGEF4	Rho guanine nucleotide exchange factor 4	GO:0046847 filopodium assembly;GO:0030032 lamellipodium assembly;GO:0097581 lamellipodium organization		Predicted intracellular proteins			(M48)PID MET PATHWAY		0	0	0	0	0	0	0	0	0	0	0	0	0
DPP4	1803	symbol	H. sapiens	1803	H. sapiens	DPP4	dipeptidyl peptidase 4	GO:0120116 glucagon processing;GO:0036343 psychomotor behavior;GO:0010716 negative regulation of extracellular matrix disassembly		ENZYME proteins:Hydrolases; FDA approved drug targets:Small molecule drugs; Predicted secreted proteins; Predicted intracellular proteins; CD markers; Enzymes; Peptidases:Serine-type peptidases		Atorvastatin; Sitagliptin; 2-Amino-3-Methyl-1-Pyrrolidin-1-Yl-Butan-1-One; 5-(Aminomethyl)-6-(2,4-Dichlorophenyl)-2-(3,5-Dimethoxyphenyl)Pyrimidin-4-Amine; (2s)-Pyrrolidin-2-Ylmethylamine; 4-Iodo-L-phenylalanine; Diisopropylphosphono Group; 1-(1-phenylcyclopentyl)methylamine; (S)-2-[(R)-3-amino-4-(2-fluorophenyl)butyryl]-1,2,3,4-tetrahydroisoquinoline-3-carboxamide; Vildagliptin; PSN9301; AMG-222…		(M5957)HALLMARK PANCREAS BETA CELLS; (M5946)HALLMARK COAGULATION; (M5921)HALLMARK COMPLEMENT	0	1	0	0	1	0	0	0	0	0	0	0	1
GPR155	151556	symbol	H. sapiens	151556	H. sapiens	GPR155	G protein-coupled receptor 155	GO:0050890 cognition;GO:0055085 transmembrane transport;GO:0050877 nervous system process			Cytosol;Nuclear bodies (Approved)				0	0	0	0	0	0	0	0	0	0	0	0	0
FAM171B	165215	symbol	H. sapiens	165215	H. sapiens	FAM171B	family with sequence similarity 171 member B			Predicted intracellular proteins	Mitochondria;Nucleoplasm (Approved); Additional: Cytosol;Nucleoli				0	0	0	0	0	0	0	0	0	0	0	0	0
ABCA12	26154	symbol	H. sapiens	26154	H. sapiens	ABCA12	ATP binding cassette subfamily A member 12	GO:0003336 corneocyte desquamation;GO:0003335 corneocyte development;GO:0032379 positive regulation of intracellular lipid transport		Human disease related genes:Congenital malformations:Congenital malformations of skin; Transporters:Primary Active Transporters; Disease related genes; Potential drug targets	Plasma membrane;Vesicles (Approved); Additional: Cytosol;Nucleoli				1	0	0	0	0	0	0	1	0	0	0	0	0
PNKD	25953	symbol	H. sapiens	25953	H. sapiens	PNKD	PNKD metallo-beta-lactamase domain containing	GO:0019243 methylglyoxal catabolic process to D-lactate via S-lactoyl-glutathione;GO:0051596 methylglyoxal catabolic process;GO:0061727 methylglyoxal catabolic process to lactate		Predicted intracellular proteins; Human disease related genes:Nervous system diseases:Other nervous and sensory system diseases; Disease related genes	Mitochondria (Enhanced)				0	0	0	0	0	0	0	0	0	0	0	0	0
ABI3BP	25890	symbol	H. sapiens	25890	H. sapiens	ABI3BP	ABI family member 3 binding protein	GO:0010811 positive regulation of cell-substrate adhesion;GO:0010810 regulation of cell-substrate adhesion;GO:0030198 extracellular matrix organization		Predicted intracellular proteins; Predicted secreted proteins; Disease related genes			(M3008)NABA ECM GLYCOPROTEINS; (M5884)NABA CORE MATRISOME; (M5889)NABA MATRISOME	(M5930)HALLMARK EPITHELIAL MESENCHYMAL TRANSITION	0	0	0	0	0	0	0	0	0	0	1	0	1
AMOTL2	51421	symbol	H. sapiens	51421	H. sapiens	AMOTL2	angiomotin like 2	GO:0003365 establishment of cell polarity involved in ameboidal cell migration;GO:0035329 hippo signaling;GO:0030010 establishment of cell polarity		Predicted intracellular proteins	Cell Junctions (Approved)				0	1	0	0	0	0	0	0	0	0	0	0	0
SLIT2	9353	symbol	H. sapiens	9353	H. sapiens	SLIT2	slit guidance ligand 2	GO:0021972 corticospinal neuron axon guidance through spinal cord;GO:0050924 positive regulation of negative chemotaxis;GO:0050929 induction of negative chemotaxis		Predicted secreted proteins; Predicted intracellular proteins			(M33)PID GLYPICAN 1PATHWAY; (M3008)NABA ECM GLYCOPROTEINS; (M5884)NABA CORE MATRISOME	(M5915)HALLMARK APICAL JUNCTION; (M5930)HALLMARK EPITHELIAL MESENCHYMAL TRANSITION	0	1	0	0	1	0	1	0	0	0	1	0	0
SORCS2	57537	symbol	H. sapiens	57537	H. sapiens	SORCS2	sortilin related VPS10 domain containing receptor 2	GO:0060292 long-term synaptic depression;GO:0050805 negative regulation of synaptic transmission;GO:0007218 neuropeptide signaling pathway			Cytosol;Vesicles (Approved)				1	0	0	0	0	0	0	0	0	0	0	0	0
FER	2241	symbol	H. sapiens	2241	H. sapiens	FER	FER tyrosine kinase	GO:0120179 adherens junction disassembly;GO:0150147 cell-cell junction disassembly;GO:0036215 response to stem cell factor	yes	Kinases:Tyr protein kinases; Enzymes; Predicted intracellular proteins; ENZYME proteins:Transferases	Cytosol (Supported)	Fostamatinib	(M266)PID NCADHERIN PATHWAY; (M50)PID PTP1B PATHWAY; (M231)PID KIT PATHWAY		1	1	0	1	1	0	1	0	0	0	0	0	0
SIL1	64374	symbol	H. sapiens	64374	H. sapiens	SIL1	SIL1 nucleotide exchange factor	GO:0006613 cotranslational protein targeting to membrane;GO:0006612 protein targeting to membrane;GO:0006457 protein folding		Predicted intracellular proteins; Human disease related genes:Nervous system diseases:Neurodegenerative diseases; Disease related genes					1	0	0	0	0	0	0	0	0	0	0	0	0
ARID1B	57492	symbol	H. sapiens	57492	H. sapiens	ARID1B	AT-rich interaction domain 1B	GO:0045815 transcription initiation-coupled chromatin remodeling;GO:1904385 cellular response to angiotensin;GO:2000819 regulation of nucleotide-excision repair		Disease related genes; Transcription factors:Helix-turn-helix domains; Cancer-related genes; Predicted intracellular proteins; Human disease related genes:Congenital malformations:Other congenital malformations; Human disease related genes:Other diseases:Mental and behavioural disorders	Nucleoplasm (Supported)				0	1	1	0	0	0	0	0	0	0	0	0	1
DNAH8	1769	symbol	H. sapiens	1769	H. sapiens	DNAH8	dynein axonemal heavy chain 8	GO:0036158 outer dynein arm assembly;GO:0070286 axonemal dynein complex assembly;GO:0035082 axoneme assembly		Predicted intracellular proteins					0	0	0	0	0	0	0	0	1	0	0	0	0
ABCC10	89845	symbol	H. sapiens	89845	H. sapiens	ABCC10	ATP binding cassette subfamily C member 10	GO:0071716 leukotriene transport;GO:0006691 leukotriene metabolic process;GO:0042908 xenobiotic transport		Predicted intracellular proteins; ENZYME proteins; Enzymes; Transporters:Primary Active Transporters					0	0	0	0	0	0	0	1	0	0	0	0	0
PLXNA4	91584	symbol	H. sapiens	91584	H. sapiens	PLXNA4	plexin A4	GO:0021793 chemorepulsion of branchiomotor axon;GO:0021784 postganglionic parasympathetic fiber development;GO:0021644 vagus nerve morphogenesis		Predicted intracellular proteins	Plasma membrane (Approved)		(M5880)NABA ECM AFFILIATED; (M5885)NABA MATRISOME ASSOCIATED; (M5889)NABA MATRISOME		0	1	0	0	0	0	0	0	0	1	0	0	0
SSPO	23145	gene_synonym	H. sapiens	23145	H. sapiens	SSPOP	SCO-spondin, pseudogene	GO:0007155 cell adhesion;GO:0002684 positive regulation of immune system process;GO:0002682 regulation of immune system process					(M26)PID NFKAPPAB ATYPICAL PATHWAY; (M31)PID BETA CATENIN DEG PATHWAY; (M37)PID NFKAPPAB CANONICAL PATHWAY		0	0	0	0	0	0	0	0	0	0	1	0	0
KMT2C	58508	symbol	H. sapiens	58508	H. sapiens	KMT2C	lysine methyltransferase 2C	GO:0097692 histone H3-K4 monomethylation;GO:0051568 histone H3-K4 methylation;GO:0034968 histone lysine methylation		Cancer-related genes:Mutational cancer driver genes; ENZYME proteins:Transferases; Disease related genes; Human disease related genes:Cancers:Cancers of haematopoietic and lymphoid tissues; Predicted intracellular proteins; Cancer-related genes:Mutated cancer genes; Human disease related genes:Congenital malformations:Other congenital malformations; Enzymes; Potential drug targets	Nucleoplasm (Approved)				0	0	1	0	0	0	0	0	0	0	0	0	0
DNAH11	8701	symbol	H. sapiens	8701	H. sapiens	DNAH11	dynein axonemal heavy chain 11	GO:0035545 determination of left/right asymmetry in nervous system;GO:0120229 protein localization to motile cilium;GO:0060287 epithelial cilium movement involved in determination of left/right asymmetry		Human disease related genes:Respiratory diseases:Tracheobronchial diseases; Predicted intracellular proteins; Disease related genes					0	1	0	0	0	0	0	0	1	0	0	0	0
PKD1L1	168507	symbol	H. sapiens	168507	H. sapiens	PKD1L1	polycystin 1 like 1, transient receptor potential channel interacting	GO:0003127 detection of nodal flow;GO:0009726 detection of endogenous stimulus;GO:0070986 left/right axis specification		Transporters:Transporter channels and pores; Disease related genes; Human disease related genes:Congenital malformations:Other congenital malformations; Potential drug targets					0	0	0	0	0	0	0	0	0	0	0	1	0
CD36	948	symbol	H. sapiens	948	H. sapiens	CD36	CD36 molecule	GO:0150024 oxidised low-density lipoprotein particle clearance;GO:2000332 regulation of blood microparticle formation;GO:2000334 positive regulation of blood microparticle formation		Human disease related genes:Cardiovascular diseases:Vascular diseases; Disease related genes; Transporters; Cancer-related genes:Candidate cancer biomarkers; Human disease related genes:Congenital disorders of metabolism:Other congenital disorders of metabolism; CD markers; Potential drug targets	Golgi apparatus (Enhanced)			(M5897)HALLMARK IL6 JAK STAT3 SIGNALING; (M5935)HALLMARK FATTY ACID METABOLISM; (M5905)HALLMARK ADIPOGENESIS	0	0	0	1	0	1	1	1	0	0	0	0	1
TRRAP	8295	symbol	H. sapiens	8295	H. sapiens	TRRAP	transformation/transcription domain associated protein	GO:0043968 histone H2A acetylation;GO:0035521 monoubiquitinated histone deubiquitination;GO:0035522 monoubiquitinated histone H2A deubiquitination		Predicted intracellular proteins; Cancer-related genes; Disease related genes; Human disease related genes:Nervous system diseases:Ear disease	Nucleoplasm (Supported); Additional: Golgi apparatus		(M139)PID MYC PATHWAY; (M40)PID E2F PATHWAY; (M66)PID MYC ACTIV PATHWAY		0	0	1	0	0	0	0	0	0	0	0	0	0
DPYS	1807	symbol	H. sapiens	1807	H. sapiens	DPYS	dihydropyrimidinase	GO:0006212 uracil catabolic process;GO:0006208 pyrimidine nucleobase catabolic process;GO:0006210 thymine catabolic process		Disease related genes; ENZYME proteins:Hydrolases; Human disease related genes:Congenital disorders of metabolism:Congenital disorders of nucleotide metabolism; Predicted intracellular proteins; Enzymes; Potential drug targets					0	0	0	0	0	0	0	0	0	0	0	0	0
MAPK15	225689	symbol	H. sapiens	225689	H. sapiens	MAPK15	mitogen-activated protein kinase 15	GO:1902104 positive regulation of metaphase/anaphase transition of meiotic cell cycle;GO:1905134 positive regulation of meiotic chromosome separation;GO:1905186 regulation of metaphase/anaphase transition of meiosis I	yes	Predicted intracellular proteins; Enzymes; Kinases:CMGC Ser/Thr protein kinases; ENZYME proteins:Transferases	Cytosol;Nucleoplasm (Approved); Additional: Cell Junctions	Fostamatinib			0	0	0	0	0	0	1	1	0	0	0	0	0
PLEC	5339	symbol	H. sapiens	5339	H. sapiens	PLEC	plectin	GO:2000689 actomyosin contractile ring assembly actin filament organization;GO:2000983 regulation of ATP citrate synthase activity;GO:0002522 leukocyte migration involved in immune response		Cancer-related genes:Mutational cancer driver genes; Disease related genes; Human disease related genes:Congenital malformations:Congenital malformations of skin; Human disease related genes:Musculoskeletal diseases:Muscular diseases; Predicted intracellular proteins	Cytosol;Intermediate filaments (Supported); Additional: Focal adhesion sites			(M5947)HALLMARK IL2 STAT5 SIGNALING	1	1	0	1	0	1	0	0	0	0	0	1	0
PPP1R16A	84988	symbol	H. sapiens	84988	H. sapiens	PPP1R16A	protein phosphatase 1 regulatory subunit 16A			Predicted intracellular proteins	Plasma membrane (Approved)				0	0	0	0	0	0	0	0	0	0	0	0	0
WHSC1L1	54904	gene_synonym	H. sapiens	54904	H. sapiens	NSD3	nuclear receptor binding SET domain protein 3	GO:0032259 methylation;GO:0016570 histone modification;GO:0006325 chromatin organization		Disease related genes; ENZYME proteins:Transferases; Cancer-related genes; Predicted intracellular proteins; Enzymes; Potential drug targets	Mitochondria (Approved); Additional: Nucleoplasm				0	0	1	0	0	0	0	0	0	0	0	0	0
PTCH1	5727	symbol	H. sapiens	5727	H. sapiens	PTCH1	patched 1	GO:0021997 neural plate axis specification;GO:0010157 response to chlorate;GO:0009957 epidermal cell fate specification		Disease related genes; Human disease related genes:Cancers:Skin cancers; Cancer-related genes:Candidate cancer biomarkers; Human disease related genes:Skin diseases:Skin and soft tissue diseases; Transporters:Electrochemical Potential-driven transporters; Predicted intracellular proteins; Human disease related genes:Congenital malformations:Congenital malformations of the nervous system; Potentia…	Golgi apparatus (Approved)		(M211)PID HEDGEHOG 2PATHWAY; (M219)PID HEDGEHOG GLI PATHWAY	(M5919)HALLMARK HEDGEHOG SIGNALING; (M5895)HALLMARK WNT BETA CATENIN SIGNALING; (M5947)HALLMARK IL2 STAT5 SIGNALING	1	1	0	1	1	0	0	1	0	0	0	1	0

## Sheet: Enrichment
GroupID	Category	Term	Description	LogP	Log(q-value)	InTerm_InList	Genes	Symbols
1_Summary	GO Biological Processes	GO:0003334	keratinocyte development	-5.89128	-1.54181	3/13	5339,23086,26154,5727,23581,2241,57537,64374,653489	PLEC,EXPH5,ABCA12,PTCH1,CASP14,FER,SORCS2,SIL1,RGPD3
1_Member	GO Biological Processes	GO:0003334	keratinocyte development	-5.89128	-1.54181	3/13	5339,23086,26154	PLEC,EXPH5,ABCA12
1_Member	GO Biological Processes	GO:0009913	epidermal cell differentiation	-4.68349	-0.635045	5/197	5339,5727,23086,23581,26154	PLEC,PTCH1,EXPH5,CASP14,ABCA12
1_Member	GO Biological Processes	GO:0030216	keratinocyte differentiation	-4.01695	-0.498827	4/141	5339,23086,23581,26154	PLEC,EXPH5,CASP14,ABCA12
1_Member	GO Biological Processes	GO:0008544	epidermis development	-3.67671	-0.441179	5/322	5339,5727,23086,23581,26154	PLEC,PTCH1,EXPH5,CASP14,ABCA12
1_Member	GO Biological Processes	GO:0002064	epithelial cell development	-3.5644	-0.419051	4/185	2241,5339,23086,26154	FER,PLEC,EXPH5,ABCA12
1_Member	GO Biological Processes	GO:0030855	epithelial cell differentiation	-3.23848	-0.211224	6/615	2241,5339,5727,23086,23581,26154	FER,PLEC,PTCH1,EXPH5,CASP14,ABCA12
1_Member	GO Biological Processes	GO:0043588	skin development	-2.95485	0	4/269	5339,23086,23581,26154	PLEC,EXPH5,CASP14,ABCA12
1_Member	GO Biological Processes	GO:0006886	intracellular protein transport	-2.20089	0	5/696	23086,26154,57537,64374,653489	EXPH5,ABCA12,SORCS2,SIL1,RGPD3
2_Summary	GO Biological Processes	GO:0050919	negative chemotaxis	-4.18346	-0.498827	3/46	1803,9353,91584,2241,5339,5727,51421,8701,84033,57492,259266,9612	DPP4,SLIT2,PLXNA4,FER,PLEC,PTCH1,AMOTL2,DNAH11,OBSCN,ARID1B,ASPM,NCOR2
2_Member	GO Biological Processes	GO:0050919	negative chemotaxis	-4.18346	-0.498827	3/46	1803,9353,91584	DPP4,SLIT2,PLXNA4
2_Member	GO Biological Processes	GO:0006935	chemotaxis	-3.71649	-0.441179	6/500	1803,2241,5339,5727,9353,91584	DPP4,FER,PLEC,PTCH1,SLIT2,PLXNA4
2_Member	GO Biological Processes	GO:0042330	taxis	-3.70715	-0.441179	6/502	1803,2241,5339,5727,9353,91584	DPP4,FER,PLEC,PTCH1,SLIT2,PLXNA4
2_Member	GO Biological Processes	GO:0040011	locomotion	-3.62489	-0.429249	6/520	1803,2241,5339,5727,9353,91584	DPP4,FER,PLEC,PTCH1,SLIT2,PLXNA4
2_Member	GO Biological Processes	GO:0001667	ameboidal-type cell migration	-3.46082	-0.341799	4/197	1803,5339,9353,51421	DPP4,PLEC,SLIT2,AMOTL2
2_Member	GO Biological Processes	GO:0007507	heart development	-2.59335	0	5/562	5339,5727,8701,9353,91584	PLEC,PTCH1,DNAH11,SLIT2,PLXNA4
2_Member	GO Biological Processes	GO:0032989	cellular component morphogenesis	-2.50276	0	5/590	5339,5727,9353,84033,91584	PLEC,PTCH1,SLIT2,OBSCN,PLXNA4
2_Member	GO Biological Processes	GO:0021953	central nervous system neuron differentiation	-2.48772	0	3/175	5727,9353,91584	PTCH1,SLIT2,PLXNA4
2_Member	KEGG Pathway	hsa04360	Axon guidance	-2.43993	0	3/182	5727,9353,91584	PTCH1,SLIT2,PLXNA4
2_Member	GO Biological Processes	GO:0007411	axon guidance	-2.23308	0	3/216	5727,9353,91584	PTCH1,SLIT2,PLXNA4
2_Member	GO Biological Processes	GO:0097485	neuron projection guidance	-2.23308	0	3/216	5727,9353,91584	PTCH1,SLIT2,PLXNA4
2_Member	GO Biological Processes	GO:0010720	positive regulation of cell development	-2.21564	0	4/432	9353,57492,91584,259266	SLIT2,ARID1B,PLXNA4,ASPM
2_Member	GO Biological Processes	GO:0050920	regulation of chemotaxis	-2.15805	0	3/230	1803,9353,91584	DPP4,SLIT2,PLXNA4
2_Member	GO Biological Processes	GO:0050769	positive regulation of neurogenesis	-2.14774	0	3/232	9353,91584,259266	SLIT2,PLXNA4,ASPM
2_Member	GO Biological Processes	GO:0032990	cell part morphogenesis	-2.03616	0	4/487	5339,5727,9353,91584	PLEC,PTCH1,SLIT2,PLXNA4
2_Member	GO Biological Processes	GO:0003007	heart morphogenesis	-2.02207	0	3/258	5727,8701,9353	PTCH1,DNAH11,SLIT2
2_Member	GO Biological Processes	GO:0007420	brain development	-2.00547	0	5/777	5727,9353,9612,91584,259266	PTCH1,SLIT2,NCOR2,PLXNA4,ASPM
3_Summary	Reactome Gene Sets	R-HSA-3247509	Chromatin modifying enzymes	-4.0032	-0.498827	5/274	8295,9612,54904,57492,58508	TRRAP,NCOR2,NSD3,ARID1B,KMT2C
3_Member	Reactome Gene Sets	R-HSA-3247509	Chromatin modifying enzymes	-4.0032	-0.498827	5/274	8295,9612,54904,57492,58508	TRRAP,NCOR2,NSD3,ARID1B,KMT2C
3_Member	Reactome Gene Sets	R-HSA-4839726	Chromatin organization	-4.0032	-0.498827	5/274	8295,9612,54904,57492,58508	TRRAP,NCOR2,NSD3,ARID1B,KMT2C
4_Summary	GO Biological Processes	GO:0062197	cellular response to chemical stress	-4.0032	-0.498827	5/274	948,2081,2241,5339,6737,6898,5727	CD36,ERN1,FER,PLEC,TRIM21,TAT,PTCH1
4_Member	GO Biological Processes	GO:0062197	cellular response to chemical stress	-4.0032	-0.498827	5/274	948,2081,2241,5339,6737	CD36,ERN1,FER,PLEC,TRIM21
4_Member	GO Biological Processes	GO:0051092	positive regulation of NF-kappaB transcription factor activity	-2.60519	0	3/159	948,2241,6737	CD36,FER,TRIM21
4_Member	GO Biological Processes	GO:0006979	response to oxidative stress	-2.46941	0	4/366	948,2081,2241,6898	CD36,ERN1,FER,TAT
4_Member	GO Biological Processes	GO:0034599	cellular response to oxidative stress	-2.18957	0	3/224	948,2081,2241	CD36,ERN1,FER
4_Member	GO Biological Processes	GO:0051090	regulation of DNA-binding transcription factor activity	-2.10497	0	4/465	948,2241,5727,6737	CD36,FER,PTCH1,TRIM21
5_Summary	GO Biological Processes	GO:0048608	reproductive structure development	-3.88091	-0.458034	5/291	2,2241,5727,9353,259266,9612,1803,6737,6898	A2M,FER,PTCH1,SLIT2,ASPM,NCOR2,DPP4,TRIM21,TAT
5_Member	GO Biological Processes	GO:0048608	reproductive structure development	-3.88091	-0.458034	5/291	2,2241,5727,9353,259266	A2M,FER,PTCH1,SLIT2,ASPM
5_Member	GO Biological Processes	GO:0061458	reproductive system development	-3.85326	-0.458034	5/295	2,2241,5727,9353,259266	A2M,FER,PTCH1,SLIT2,ASPM
5_Member	GO Biological Processes	GO:0042698	ovulation cycle	-3.60263	-0.429249	3/72	2,9353,9612	A2M,SLIT2,NCOR2
5_Member	GO Biological Processes	GO:0008406	gonad development	-3.27998	-0.211224	4/220	2,2241,9353,259266	A2M,FER,SLIT2,ASPM
5_Member	GO Biological Processes	GO:0045137	development of primary sexual characteristics	-3.24337	-0.211224	4/225	2,2241,9353,259266	A2M,FER,SLIT2,ASPM
5_Member	GO Biological Processes	GO:0007548	sex differentiation	-2.91373	0	4/276	2,2241,9353,259266	A2M,FER,SLIT2,ASPM
5_Member	GO Biological Processes	GO:0002683	negative regulation of immune system process	-2.86443	0	5/487	2,1803,2241,6737,9353	A2M,DPP4,FER,TRIM21,SLIT2
5_Member	GO Biological Processes	GO:0051384	response to glucocorticoid	-2.74476	0	3/142	2,6898,9353	A2M,TAT,SLIT2
5_Member	GO Biological Processes	GO:0031960	response to corticosteroid	-2.5523	0	3/166	2,6898,9353	A2M,TAT,SLIT2
5_Member	GO Biological Processes	GO:0050777	negative regulation of immune response	-2.38132	0	3/191	2,2241,6737	A2M,FER,TRIM21
5_Member	GO Biological Processes	GO:1901654	response to ketone	-2.29001	0	3/206	2,6898,9353	A2M,TAT,SLIT2
5_Member	GO Biological Processes	GO:0022412	cellular process involved in reproduction in multicellular organism	-2.23681	0	4/426	2241,5727,9353,259266	FER,PTCH1,SLIT2,ASPM
5_Member	GO Biological Processes	GO:0032102	negative regulation of response to external stimulus	-2.17769	0	4/443	2,1803,6737,9353	A2M,DPP4,TRIM21,SLIT2
5_Member	GO Biological Processes	GO:0097305	response to alcohol	-2.05448	0	3/251	2,5727,9353	A2M,PTCH1,SLIT2
6_Summary	GO Biological Processes	GO:0140694	non-membrane-bounded organelle assembly	-3.69551	-0.441179	5/319	5339,23215,57674,84033,259266,948	PLEC,PRRC2C,RNF213,OBSCN,ASPM,CD36
6_Member	GO Biological Processes	GO:0140694	non-membrane-bounded organelle assembly	-3.69551	-0.441179	5/319	5339,23215,57674,84033,259266	PLEC,PRRC2C,RNF213,OBSCN,ASPM
6_Member	GO Biological Processes	GO:0051235	maintenance of location	-2.50884	0	3/172	948,57674,259266	CD36,RNF213,ASPM
7_Summary	KEGG Pathway	hsa04657	IL-17 signaling pathway	-3.26227	-0.211224	3/94	5597,225689,727897,2081,2241,9353,948,84033	MAPK6,MAPK15,MUC5B,ERN1,FER,SLIT2,CD36,OBSCN
7_Member	KEGG Pathway	hsa04657	IL-17 signaling pathway	-3.26227	-0.211224	3/94	5597,225689,727897	MAPK6,MAPK15,MUC5B
7_Member	GO Biological Processes	GO:0046777	protein autophosphorylation	-2.40052	0	3/188	2081,2241,225689	ERN1,FER,MAPK15
7_Member	GO Biological Processes	GO:0120032	regulation of plasma membrane bounded cell projection assembly	-2.35623	0	3/195	2241,9353,225689	FER,SLIT2,MAPK15
7_Member	GO Biological Processes	GO:0060491	regulation of cell projection assembly	-2.34389	0	3/197	2241,9353,225689	FER,SLIT2,MAPK15
7_Member	GO Biological Processes	GO:0043254	regulation of protein-containing complex assembly	-2.29872	0	4/409	948,2241,9353,225689	CD36,FER,SLIT2,MAPK15
7_Member	GO Biological Processes	GO:0000165	MAPK cascade	-2.26688	0	3/210	948,5597,225689	CD36,MAPK6,MAPK15
7_Member	GO Biological Processes	GO:0006468	protein phosphorylation	-2.22694	0	5/686	2081,2241,5597,84033,225689	ERN1,FER,MAPK6,OBSCN,MAPK15
8_Summary	GO Biological Processes	GO:1905954	positive regulation of lipid localization	-3.04102	-0.0339701	3/112	948,5727,26154,225689,57674,89845	CD36,PTCH1,ABCA12,MAPK15,RNF213,ABCC10
8_Member	GO Biological Processes	GO:1905954	positive regulation of lipid localization	-3.04102	-0.0339701	3/112	948,5727,26154	CD36,PTCH1,ABCA12
8_Member	GO Biological Processes	GO:0015850	organic hydroxy compound transport	-2.5523	0	3/166	948,26154,225689	CD36,ABCA12,MAPK15
8_Member	GO Biological Processes	GO:1905952	regulation of lipid localization	-2.43993	0	3/182	948,5727,26154	CD36,PTCH1,ABCA12
8_Member	GO Biological Processes	GO:0010876	lipid localization	-2.41957	0	4/378	948,26154,57674,89845	CD36,ABCA12,RNF213,ABCC10
9_Summary	GO Biological Processes	GO:0001539	cilium or flagellum-dependent cell motility	-2.83546	0	3/132	1769,8701,55567,2081	DNAH8,DNAH11,DNAH3,ERN1
9_Member	GO Biological Processes	GO:0001539	cilium or flagellum-dependent cell motility	-2.83546	0	3/132	1769,8701,55567	DNAH8,DNAH11,DNAH3
9_Member	GO Biological Processes	GO:0060285	cilium-dependent cell motility	-2.83546	0	3/132	1769,8701,55567	DNAH8,DNAH11,DNAH3
9_Member	KEGG Pathway	hsa05016	Huntington disease	-2.74967	0	4/306	1769,2081,8701,55567	DNAH8,ERN1,DNAH11,DNAH3
9_Member	KEGG Pathway	hsa05014	Amyotrophic lateral sclerosis	-2.4779	0	4/364	1769,2081,8701,55567	DNAH8,ERN1,DNAH11,DNAH3
9_Member	KEGG Pathway	hsa05022	Pathways of neurodegeneration - multiple diseases	-2.0701	0	4/476	1769,2081,8701,55567	DNAH8,ERN1,DNAH11,DNAH3
10_Summary	Canonical Pathways	M5880	NABA ECM AFFILIATED	-2.52315	0	3/170	91584,94025,727897,2,1953	PLXNA4,MUC16,MUC5B,A2M,MEGF6
10_Member	Canonical Pathways	M5880	NABA ECM AFFILIATED	-2.52315	0	3/170	91584,94025,727897	PLXNA4,MUC16,MUC5B
10_Member	Canonical Pathways	M5885	NABA MATRISOME ASSOCIATED	-2.06536	0	5/751	2,1953,91584,94025,727897	A2M,MEGF6,PLXNA4,MUC16,MUC5B
11_Summary	Canonical Pathways	M3008	NABA ECM GLYCOPROTEINS	-2.35004	0	3/196	9353,23145,25890	SLIT2,SSPOP,ABI3BP
11_Member	Canonical Pathways	M3008	NABA ECM GLYCOPROTEINS	-2.35004	0	3/196	9353,23145,25890	SLIT2,SSPOP,ABI3BP
12_Summary	GO Biological Processes	GO:0009612	response to mechanical stimulus	-2.23864	0	3/215	5339,5727,168507	PLEC,PTCH1,PKD1L1
12_Member	GO Biological Processes	GO:0009612	response to mechanical stimulus	-2.23864	0	3/215	5339,5727,168507	PLEC,PTCH1,PKD1L1
13_Summary	GO Biological Processes	GO:0045785	positive regulation of cell adhesion	-2.05147	0	4/482	948,1803,25890,57492	CD36,DPP4,ABI3BP,ARID1B
13_Member	GO Biological Processes	GO:0045785	positive regulation of cell adhesion	-2.05147	0	4/482	948,1803,25890,57492	CD36,DPP4,ABI3BP,ARID1B
